# Supplementary material for: Intergenerational Perioperative Neurocognitive Disorder
Source: Biology (Basel). 2023 Apr 7;12(4):567. doi: 10.3390/biology12040567 (PMC10135810; doi:10.3390/biology12040567)
Supplement: Supplementary file 1 [file biology-12-00567-s001.zip]

Archive with 1 entries (1 files):
- biology-2283938-supplementary.pdf
